# Supplementary material for: Validation of TaqMan-Based Assays for Specific Detection and Differentiation of Wild-Type and Neethling Vaccine Strains of LSDV
Source: Microorganisms. 2021 Jun 6;9(6):1234. doi: 10.3390/microorganisms9061234 (PMC8229051; doi:10.3390/microorganisms9061234)
Supplement: Supplementary file 1 [file microorganisms-09-01234-s001.zip]

Archive with 1 entries (1 files):
- microorganisms-1184588-supplementary.xlsx
