# Supplementary material for: Validation of TaqMan-Based Assays for Specific Detection and Differentiation of Wild-Type and Neethling Vaccine Strains of LSDV
Source: Microorganisms. 2021 Jun 6;9(6):1234. doi: 10.3390/microorganisms9061234 (PMC8229051; doi:10.3390/microorganisms9061234)
Supplement: Supplementary file 1 [file microorganisms-09-01234-s001.zip › microorganisms-1184588-supplementary.xlsx]

## Sheet: Supplementary Table 1
Table S1. List of Capripox strains, isolates and vaccines used for analytical specificity testing.
LSDV Isolates / Strains (n = 43)		SPPV Isolates / Strains (n = 31)		GTPV Isolates / Strains (n = 16)
1	Sinnar	1	Russia_2003	1	Yemen
2	North Sudan	2	vaccine_B5/96_Russia 1996	2	SA
3	Ismalia	3	vaccine_strain Morocco_Romanian strain	3	Oman
4	Sudan	4	RM65 vaccine Arbic *	4	Denizli
5	BG24/2010	5	Vaccin *	5	OK/A-04 Russia 2004
6	B291 /2007	6	RM65 vaccine Jovivac,Jovac *	6	Primorskyi Russia 2003
7	B338 / 2011	7	Corum	7	Ghana
8	Massalamia P4	8	Kedong *	8	MOG_T15_T5
9	Massalamia P66	9	Turkish *	9	Gorgan, Iraq
10	MB597 LN AMB C1	10	545 *	10	Gorgan *
11	MB575 /14 NS K24	11	Yemen *	11	FZ_India
12	KS1	12	Moroccan field isolate B1/10 *	12	Indian *
13	Mojo BG cattle	13	Agpt *	13	GTPV Dangarinskyi Russia
14	MB581 TS Fic 7715	14	FSI 43/2 *	14	Gorgon_field_strain
15	Wonji S Cattle	15	Abu garib *	15	Bangladesh *
16	MB589 TS Qur C1	16	Sudan *	16	Caprivac Jovac Vacc *
17	Akaki TS C-1	17	Arbel 2000 *
18	MB581 TS Fic 7758	18	Kenyan *
19	MB607 TS Tig C3	19	Nigerian *
20	MB597 NS Am C9	20	Pakistan *
21	Cyprus *	21	Romanian *
22	Israel *	22	Isolio *
23	Neethling isolate *	23	Kano *
24	LSDV 2 *	24	MOG_T3_2007
25	LSDV Evros *	25	Kalmykia_Russia_2016
26	LSDV Kazakstan *	26	Denizli
27	Serbia_2016	27	Yaroslavl_Russia_2016
28	Macedonia_2016	28	HSL
29	Montenegro_2016	29	Sivas
30	Israel_C+	30	Moroccan_field_strain
31	Israel_2195	31	Oman
32	Bulgaria_2016 **
33	Montenegro_2016
34	Saratov_Field_2017
35	N.Osetia_Russia_2015
36	Volgograd_Russia_2016
37	RNOA-15 Russia_2015
38	Dergachevskyi 2017- recombinant strain
39	OBP Vaccine Neethling strain Vacc **
40	Bovivax MCI Neethling strain Vacc
41	Lumpyvax, MSD, Neethling strain Vacc **
42	Herbivac, Deltamune, Neethling strain Vacc *
43	Kenyavac KSGP 0240 strain Vacc
Legend
Capripox strains, isolates and vaccines used for analytical specificity testing. *: tested by Sciensano; **: tested by both institutes
Wild type strains
Vaccine strains
Recombinant strains

## Sheet: Supplementary Table 2
	Table S2. List of other microorganisms used for analytical specificity.
	Viruses (n = 21)	Bacteria (n = 20)
	Bovine viral diarrhea VR-534	Escherichia coli (ACTA 25922)
	Bovine viral diarrhea 1 *	Pseudomonas aeruginosa (ATCC 27853)
	Bovine viral diarrhea 2 *	Enterococcus faecalis (ATCC 29212)
	BHV-1(American Bio Research)	Geobacillus stearotermphilus ATCC 7953
	BTV 8 (BH25/08, FLI)	Proteus miriabilis (ATCC 25933)
	BTV 8 (Bel2006/01)*	Enterobacter aerogenes ATCC 13048
	BTV 4 (Serbia/20)	Sarcina lutea (ATCC 9341)
	Foot and mouth disease virus serotype O	Clostridium perfrigens (ATCC 13124)
	Foot and mouth disease virus serotype O *	Staphylococcus aureus (ATCC 25923)
	Schmallenberg virus	Escherichia coli (NCTC 13216; CCM 7395)
	Schmallenberg virus *	Bacillus subtilis subsp. spizizeni (ATCC 6633)
	ORF (Parapoxvirus)	Escherichia coli (ATCC 8739)
	ORF (Parapoxvirus) isolate 3 *	Listeria monocytogenes (ATCC 13932)
	Suipoxvirus	Listeria innocua (ATCC 33090)
	Malignant catarrhal fever	Rodococcus equi (ATCC 6939)
	Peste des petits ruminants	Listeria ivanovii (ATCC 19119)
	Peste des petits ruminants *	Staphylococcus saprophyticus (ATCC 15305)
	Maedi Visna *	Citrobacter freundii (ATCC 43864)
	Malignant catarrhal fever *	Bacillus cereus (ATCC 14579)
	Border disease *	Candida albicans (ATCC 10231)
	Infectious bovine rhinotracheitis *

## Sheet: Supplementary Table 3
Table S3. Panel used in VSI Kraljevo for diagnostic sensitivity and specificity.
			Bowden	KV-2	KV-VAC	qPCR Conclusion
	Type of Sample	Label	Ct (∆R)	Ct (∆R)	Ct (∆R)
1.	Blood	4539-1	27.27	28.64	No Ct	Wild type
2.	Blood	4539-2	28.31	29.52	No Ct	Wild type
3.	Blood	4592-8	27.96	29.68	No Ct	Wild type
4.	Skin biopsy	4592-sk	13.21	14.57	No Ct	Wild type
5.	Skin biopsy	4702-sk	18.86	19.85	No Ct	Wild type
6.	Skin biopsy	4703-sk	16.54	18.03	No Ct	Wild type
7.	Blood	4841-1	35.19	37.6	No Ct	Wild type
8.	Skin biopsy	4841-2	18.35	19.43	No Ct	Wild type
9.	Blood	4842-1	31.32	33.09	No Ct	Wild type
10.	Skin biopsy	4843-1	32.27	33.76	No Ct	Wild type
11.	Blood	5000-1	22.99	24.21	No Ct	Wild type
12.	Skin biopsy	5000-05-01	32.92	35.08	No Ct	Wild type
13.	Blood	5299-01-01	36.51	No Ct	No Ct	Wild type
14.	Skin biopsy	5299-3	16.5	17.41	No Ct	Wild type
15.	Blood	5298-01-02	36.3	39.39	No Ct	Wild type
16.	Skin biopsy	5778-2	14.54	16.12	No Ct	Wild type
17.	Skin biopsy	5779-2	19.81	21.33	No Ct	Wild type
18.	Skin biopsy	5828-1	18.27	19.74	No Ct	Wild type
19.	Blood	5828-2	28.73	30.17	No Ct	Wild type
20.	Skin biopsy	5863-1	23.81	25.39	No Ct	Wild type
21.	Skin biopsy	5863-2	17.12	17.86	No Ct	Wild type
22.	Skin biopsy	5863-3	20.5	21.22	No Ct	Wild type
23.	Skin biopsy	5863-4	35.86	38.1	No Ct	Wild type
24.	Skin biopsy	5863-6	27.55	28.66	No Ct	Wild type
25.	Skin biopsy	5863-7	21.02	22.22	No Ct	Wild type
26.	Skin biopsy	5863-8	18.76	20.09	No Ct	Wild type
27.	Skin biopsy	5863-9	19.59	20.48	No Ct	Wild type
28.	Skin biopsy	5887-1	16.15	17.45	No Ct	Wild type
29.	Skin biopsy	5887-2	21.42	22.75	No Ct	Wild type
30.	Skin biopsy	5887-3	19.78	20.57	No Ct	Wild type
31.	Skin biopsy	5887-4	18.87	20	No Ct	Wild type
32.	Skin biopsy	5887-5	24.76	25.64	No Ct	Wild type
33.	Skin biopsy	5887-6	16.83	17.8	No Ct	Wild type
34.	Skin biopsy	5887-7	25.48	27	No Ct	Wild type
35.	Skin biopsy	5887-8	25.41	26.59	No Ct	Wild type
36.	Skin biopsy	5887-9	17.96	19.08	No Ct	Wild type
37.	Skin biopsy	5887-10	20.72	22.36	No Ct	Wild type
38.	Skin biopsy	6040-1	18.46	20.04	No Ct	Wild type
39.	Skin biopsy	6040-2	21.38	23.04	No Ct	Wild type
40.	Skin biopsy	6040-3	19.8	20.48	No Ct	Wild type
41.	Skin biopsy	6040-4	14.03	14.67	No Ct	Wild type
42.	Skin biopsy	6040-6	33.15	35.31	No Ct	Wild type
43.	Skin biopsy	6040-7	23.15	24.48	No Ct	Wild type
44.	Skin biopsy	6040-8	36.28	39.02	No Ct	Wild type
45.	Skin biopsy	6040-9	13.97	14.65	No Ct	Wild type
46.	Blood	6446-k	33.51	36.75	No Ct	Wild type
47.	Skin biopsy	6446-sk	18.36	19.62	No Ct	Wild type
48.	Milk	6446-m	31.52	33.56	No Ct	Wild type
49.	Blood	6429-1	32.72	35.48	No Ct	Wild type
50.	Flies	6845-1	29.28	30.19	No Ct	Wild type
51.	Skin biopsy	6845-2	32.8	34.06	No Ct	Wild type
52.	Skin biopsy	6845-3	20.63	21.42	No Ct	Wild type
53.	Skin biopsy	6845-4	36.11	38.62	No Ct	Wild type
54.	Skin biopsy	6845-5	22.54	23.9	No Ct	Wild type
55.	Skin biopsy	6845-6	29.81	30.62	No Ct	Wild type
56.	Skin biopsy	6845-7	17.33	18.71	No Ct	Wild type
57.	Skin biopsy	6845-9	26.92	28.41	No Ct	Wild type
58.	Skin biopsy	6845-10	21	22.54	No Ct	Wild type
59.	Skin biopsy	6425-1	18.33	19.43	No Ct	Wild type
60.	Skin biopsy	6425-2	33.9	36.56	No Ct	Wild type
61.	Skin biopsy	6446-1	17.45	18.59	No Ct	Wild type
62.	Skin biopsy	6446-2	22.45	23.66	No Ct	Wild type
63.	Skin biopsy	6446-3	16.34	17.93	No Ct	Wild type
64.	Skin biopsy	6446-4	22.42	24.06	No Ct	Wild type
65.	Skin biopsy	6446-5	20.18	21.61	No Ct	Wild type
66.	Skin biopsy	6446-6	22.47	24.19	No Ct	Wild type
67.	Skin biopsy	6446-7	20.97	22.42	No Ct	Wild type
68.	Skin biopsy	6446-8	20.6	21.67	No Ct	Wild type
69.	Skin biopsy	6446-9	23.94	25.42	No Ct	Wild type
70.	Skin biopsy	6446-10	16.87	18.2	No Ct	Wild type
71.	Blood	3127	32.59	35.73	No Ct	Wild type
72.	Nasal swab	3130	26.56	28.26	No Ct	Wild type
73.	Blood	3129/1	35.09	36.65	No Ct	Wild type
74.	Nasal swab	3178	35	38.35	No Ct	Wild type
75.	Nasal swab	3157	20.24	21.88	No Ct	Wild type
76.	Nasal swab	3140	29.47	30.96	No Ct	Wild type
77.	Nasal swab	3194	28.68	30.26	No Ct	Wild type
78.	Blood	3198	34.59	37.48	No Ct	Wild type
79.	Nasal swab	3179	23.85	25.78	No Ct	Wild type
80.	Blood	3180	25.92	27.59	No Ct	Wild type
81.	Blood	5091/1	32.05	34.79	No Ct	Wild type
82.	Skin biopsy	5101 SK	12.83	14.01	No Ct	Wild type
83.	Environmental swabs	8083/2	23.73	24.78	No Ct	Wild type
84.	Blood	5092/9	36.15	39.91	No Ct	Wild type
85.	Skin biopsy	5195/2	23.8	25.36	No Ct	Wild type
86.	Environmental swabs	8083/3	26.59	27.91	No Ct	Wild type
87.	Blood	5092/1	29.22	30.41	No Ct	Wild type
88.	Skin biopsy	5196/2 SK	20.05	21.68	No Ct	Wild type
89.	Environmental swabs	8083/4	32.56	33.79	No Ct	Wild type
90.	Blood	5090	33.69	35.46	No Ct	Wild type
91.	Skin biopsy	5197/2 SK	16.27	17.88	No Ct	Wild type
92.	Environmental swabs	8083/5	32.83	32.05	No Ct	Wild type
93.	Blood	5093/1	33.83	34.82	No Ct	Wild type
94.	Skin biopsy	5198/2	15.97	17.19	No Ct	Wild type
95.	Flies	7569/1	31.65	33.35	No Ct	Wild type
96.	Flies	7569/2	35.51	38.21	No Ct	Wild type
97.	Flies	7569/3	33.25	35.15	No Ct	Wild type
98.	Flies	7569/4	30.02	31.43	No Ct	Wild type
99.	Flies	7569/5	29.15	31.4	No Ct	Wild type
100.	Flies	7569/5	29.97	31.59	No Ct	Wild type
101.	Blood	5094/1	30.94	32.67	No Ct	Wild type
102.	Skin biopsy	5199/2 SK	16.39	17.13	No Ct	Wild type
103.	Blood	5096/1	29.54	30.83	No Ct	Wild type
104.	Skin biopsy	5200/2 SK	18.41	19.91	No Ct	Wild type
105.	Blood	5101/1	26.46	28.23	No Ct	Wild type
106.	Environmental swabs	8083/1	31.93	34.15	No Ct	Wild type
107.	Environmental swabs	8083/2	37,95	No Ct	No Ct	Wild type
108.	Environmental swabs	8083/3	36,61	No Ct	No Ct	Wild type
109.	Environmental swabs	8083/4	36.14	39.23	No Ct	Wild type
110.	Environmental swabs	8083/5	36.09	39.34	No Ct	Wild type
111.	Environmental swabs	8083/6	35.74	38.31	No Ct	Wild type
112.	Environmental swabs	8083/7	34.84	37.5	No Ct	Wild type
113.	Skin biopsy	6402-sk	23.33	37.05	25.4	Wild type+vaccine
114.	Skin biopsy	6428-4	28.26	37.82	30.87	Wild type+Vaccine
115.	Blood	3198	26.28	36	26.87	Wild type+Vaccine
116.	Skin biopsy	5693-sk	37.05	No Ct	37.1	Vaccine
117.	Blood	5829-3	23.77	No Ct	23.24	Vaccine
118.	Skin biopsy	5862-2	26.08	No Ct	26.2	Vaccine
119.	Nasal swab	6402-b	35.21	No Ct	34.65	Vaccine
120.	Nasal swab	6/2/6634	32.42	No Ct	32.18	Vaccine
121.	Skin biopsy	6657-sk	30.85	No Ct	31.1	Vaccine
122.	Nasal swab	6657-b	22.77	No Ct	22.45	Vaccine
123.	Skin biopsy	6659-sk	33.34	No Ct	33.5	Vaccine
124.	Blood	6863-2	21.99	No Ct	21.79	Vaccine
125.	Milk	6863-3	23.36	No Ct	23.5	Vaccine
126.	Skin biopsy	6426-1	31.92	No Ct	31.64	Vaccine
127.	Skin biopsy	6426-3	32.14	No Ct	31.95	Vaccine
128.	Skin biopsy	6426-4	35.27	No Ct	35.65	Vaccine
129.	Skin biopsy	6426-9	36.26	No Ct	36.8	Vaccine
130.	Skin biopsy	6426-10	31.74	No Ct	31.9	Vaccine
131.	Skin biopsy	6428-1	23.08	No Ct	23.2	Vaccine
132.	Skin biopsy	6428-2	21.19	No Ct	20.86	Vaccine
133.	Skin biopsy	6428-3	22.6	No Ct	22.51	Vaccine
134.	Skin biopsy	6428-5	22.23	No Ct	22.02	Vaccine
135.	Skin biopsy	6428-6	21.41	No Ct	21.56	Vaccine
136.	Skin biopsy	6428-7	24.93	No Ct	24.75	Vaccine
137.	Skin biopsy	6428-8	20.15	No Ct	19.95	Vaccine
138.	Skin biopsy	6428-9	24.28	No Ct	24.44	Vaccine
139.	Skin biopsy	6428-10	25.73	No Ct	25.89	Vaccine
140.	Nasal swab	3198	29.62	No Ct	30.25	Vaccine
141.	Nasal swab	3121	27.43	No Ct	27.52	Vaccine
142.	Nasal swab	3183	25.9	No Ct	25.74	Vaccine
143.	Nasal swab	3125	25.43	No Ct	25.74	Vaccine
144.	Nasal swab	3139	20.61	No Ct	20.68	Vaccine
145.	Blood	5693-k	No Ct	No Ct	No Ct	Negative
146.	Blood	5779-1	No Ct	No Ct	No Ct	Negative
147.	Skin biopsy	5863-5	No Ct	No Ct	No Ct	Negative
148.	Skin biopsy	5863-10	No Ct	No Ct	No Ct	Negative
149.	Skin biopsy	6040-5	No Ct	No Ct	No Ct	Negative
150.	Skin biopsy	6040-10	No Ct	No Ct	No Ct	Negative
151.	Skin biopsy	6845-8	No Ct	No Ct	No Ct	Negative
152.	Blood	6634-02-02	No Ct	No Ct	No Ct	Negative
153.	Blood	6634-03-02	No Ct	No Ct	No Ct	Negative
154.	Nasal swab	6659-b	No Ct	No Ct	No Ct	Negative
155.	Blood	6659-k	No Ct	No Ct	No Ct	Negative
156.	Skin biopsy	6426-2	No Ct	No Ct	No Ct	Negative
157.	Skin biopsy	6426-5	No Ct	No Ct	No Ct	Negative
158.	Skin biopsy	6426-6	No Ct	No Ct	No Ct	Negative
159.	Skin biopsy	6426-7	No Ct	No Ct	No Ct	Negative
160.	Skin biopsy	6426-8	No Ct	No Ct	No Ct	Negative
161.	Nasal swab	3124	No Ct	No Ct	No Ct	Negative
162.	Nasal swab	3206	No Ct	No Ct	No Ct	Negative
163.	Environmental swabs	8083/8	No Ct	No Ct	No Ct	Negative

## Sheet: Supplementary Table 4
Table S4. Panel used in Sciensano for diagnostic sensitivity and specificity.
			PCR DIVA Vidanovic		PCR D5R	PCR DIVA
						Agianniotaki
Sample ID	Matrix	Status	KV2	KV-VAC	D5R	WT	VACCINE
1	vaccination site	VAC	NEG	29.50	28.57	NEG	29.94
2	vaccination site	VAC	NEG	33.23	32.55	NEG	33.78
3	vaccination site	VAC	NEG	33.48	32.74	NEG	34.19
4	vaccination site	VAC	NEG	40.00	38.82	NEG	40.00
5	vaccination site	VAC	NEG	29.98	29.32	NEG	30.49
6	vaccination site	VAC	NEG	32.16	30.62	NEG	32.57
7	Normal skin	VAC	NEG	38.10	38.18	NEG	40.00
8	Normal skin	VAC	NEG	40.00	38.77	NEG	35.46
9	Normal skin	VAC	NEG	40.00	38.64	NEG	40.00
10	Normal skin	VAC	NEG	39.05	37.04	NEG	40.00
11	blood	VAC	NEG	36.78	36.20	NEG	40.00
12	blood	VAC	NEG	NEG	38.65	NEG	NEG
13	blood	VAC	NEG	NEG	38.20	NEG	38.32
14	blood	VAC	NEG	39.40	39.61	NEG	40.00
15	blood	VAC	NEG	32.39	32.78	NEG	35.75
16	blood	VAC	NEG	36.72	38.33	NEG	39.18
17	blood	VAC	NEG	40.00	40.83	NEG	NEG
18	blood	VAC	NEG	37.39	40.00	NEG	37.83
19	blood	VAC	NEG	37.72	38.03	NEG	NEG
20	blood	VAC	NEG	38.17	40.27	NEG	37.68
21	blood	VAC	NEG	40.00	39.96	NEG	NEG
22	blood	VAC	NEG	39.47	39.70	NEG	37.87
23	blood	VAC	NEG	40.00	41.14	NEG	NEG
24	blood	VAC	NEG	40.00	37.73	NEG	40.00
25	blood	VAC	NEG	NEG	39.75	NEG	NEG
26	blood	VAC	NEG	NEG	40.44	NEG	NEG
27	blood	VAC	NEG	NEG	40.48	NEG	NEG
28	blood	VAC	NEG	38.22	39.07	NEG	NEG
29	blood	VAC	NEG	40.00	39.46	NEG	NEG
30	blood	VAC	NEG	34.47	33.54	NEG	35.95
31	Blood	WT	37.40	NEG	35.82	40.00	NEG
32	Blood	WT	36.10	NEG	37.79	36.19	NEG
33	Blood	WT	38.78	NEG	38.82	40.00	NEG
34	Blood	WT	36.57	NEG	35.29	39.60	NEG
35	Blood	WT	36.04	NEG	37.25	35.76	NEG
36	Blood	WT	33.18	NEG	33.80	33.59	NEG
37	Blood	WT	36.13	NEG	36.59	35.99	NEG
38	Blood	WT	34.10	NEG	35.02	34.50	NEG
39	Blood	WT	33.25	NEG	35.66	33.55	NEG
40	Blood	WT	28.07	NEG	30.97	28.47	NEG
41	Normal skin	WT	33.59	NEG	33.98	34.29	NEG
42	Normal skin	WT	36.27	NEG	33.63	37.43	NEG
43	Normal skin	WT	36.76	NEG	34.95	40.00	NEG
44	Blood	WT	35.32	NEG	37.03	36.65	NEG
45	Blood	WT	35.87	NEG	39.79	36.69	NEG
46	Blood	WT	37.18	NEG	36.68	36.23	NEG
47	Blood	WT	32.91	NEG	37.53	35.12	NEG
48	Blood	WT	35.54	NEG	36.67	36.95	NEG
